# Supplementary material for: Access to and challenges in water, sanitation, and hygiene in healthcare facilities during the early phase of the COVID-19 pandemic in Ethiopia: A mixed-methods evaluation
Source: PLoS One. 2022 May 13;17(5):e0268272. doi: 10.1371/journal.pone.0268272 (PMC9106162; doi:10.1371/journal.pone.0268272)
Supplement: S1 Dataset — (XLSX) [file pone.0268272.s003.xlsx]

## Sheet: Sheet1
code	presence of wash coordinator	presence of wash committee	availabilit of water	water quality monitoring	types of latrine	separate latrine for men and women	cleaniness of latrine	presence of handwashing at point of care and latrine	presence of handwashing at point of care	presence of handwashing at latrine	presence of handwashing poster	segregatin of wastes in to three bins
1	1	1	1	2	2	1	2	1	1	1	1	1
2	1	1	1	1	4	1	2	2	2	2	1	1
3	2	2	1	1	1	1	3	2	1	2	1	1
4	1	1	1	2	2	1	2	2	1	2	2	1
5	1	1	1	2	2	1	1	2	2	2	1	2
6	1	2	1	2	2	1	1	1	1	1	1	2
7	2	2	1	2	3	2	1	2	2	2	2	1
8	2	2	2	2	4	2	2	2	2	2	1	1
9	2	2	1	2	2	2	3	2	2	2	2	1
10	2	1	1	2	4	2	2	1	1	1	1	1
11	2	2	1	1	2	2	2	2	2	2	2	2
12	1	1	1	2	3	2	1	2	2	2	1	1
13	2	2	1	2	4	2	2	2	2	2	2	1
14	2	2	1	2	2	2	2	2	1	2	2	2
15	1	1	1	2	2	1	1	1	1	1	1	1
16	2	2	1	2	4	1	2	2	2	2	1	2
17	2	2	1	2	4	2	2	2	2	2	1	2
18	2	2	1	2	1	2	2	2	2	2	1	2
19	2	1	1	2	4	2	2	2	2	2	2	2
20	2	2	1	1	4	2	2	2	2	1	1	1
21	1	2	1	2	4	2	2	2	1	2	1	2
22	1	1	1	2	4	1	1	1	1	1	2	1
23	2	2	1	2	2	1	2	2	2	2	1	1
24	2	2	1	1	2	1	1	1	1	1	1	1
25	2	2	1	1	2	1	1	1	1	1	1	1
26	1	1	1	1	2	1	1	1	1	1	1	1
27	2	1	1	1	2	1	1	2	2	2	1	1
28	2	2	1	2	4	1	2	2	2	2	1	2
29	2	2	1	1	2	1	2	2	2	2	1	2
30	2	1	1	1	2	1	3	2	2	2	2	2
31	2	2	1	2	2	1	2	2	2	2	1	2
32	2	2	1	2	2	2	1	2	2	2	1	2
33	1	2	1	2	4	1	1	2	2	2	1	2
34	2	2	1	2	2	2	1	2	2	2	1	2
35	2	2	2	2	4	2	2	2	1	2	1	2
36	2	2	1	2	4	2	3	2	1	2	1	2
37	2	2	2	2	4	2	2	2	1	2	1	2
38	2	2	1	1	2	2	2	2	2	2	1	1
39	1	1	1	2	4	1	1	1	1	1	1	1
40	2	2	1	2	4	2	2	2	2	2	1	2
41	2	2	1	2	4	2	2	2	2	2	1	1
42	2	2	1	2	4	1	1	2	2	2	1	1
43	2	2	2	2	4	1	2	2	2	2	1	1
44	2	2	2	2	4	2	2	2	2	2	1	2
45	2	2	1	2	4	2	2	2	2	2	1	1
46	2	2	1	2	4	1	2	1	1	1	1	2
47	2	2	1	1	2	2	2	2	1	2	1	2
48	2	2	1	2	2	2	2	2	2	2	1	2
49	2	2	2	2	4	2	1	2	2	1	1	2
50	2	2	1	2	4	2	2	2	1	2	1	2
51	2	2	1	2	4	2	1	2	2	1	1	1
52	2	2	1	2	4	1	1	2	2	1	1	2
53	2	2	1	2	2	1	1	2	2	2	1	1
54	2	2	1	2	2	1	1	2	2	2	1	2
55	2	2	1	2	2	1	2	2	2	1	1	2
56	2	2	2	2	2	1	1	2	2	2	1	2
57	2	2	2	2	2	1	2	2	2	2	1	1
58	2	2	1	2	2	1	2	1	1	1	1	1
59	1	1	1	2	2	1	1	1	1	1	1	2
60	2	2	1	1	2	1	3	2	2	2	1	2
61	2	2	1	2	2	2	1	1	1	1	1	2
62	1	2	1	2	4	1	1	2	1	2	1	2
63	2	2	1	2	4	2	2	2	1	2	1	2
64	2	2	1	2	4	2	2	2	1	2	1	2
65	2	2	1	2	4	1	1	2	2	2	1	2
66	2	2	1	2	4	1	2	2	2	1	1	2
67	2	2	1	2	4	1	2	2	2	2	1	2
68	2	2	1	2	4	1	2	2	2	2	1	2
69	2	2	1	2	2	1	2	1	1	1	1	2
70	2	2	1	1	2	1	2	1	1	1	1	2
